# Supplementary material for: Pleiotropic effects of BET inhibition broadly boost tumor immunogenicity to CD8+ T cells
Source: Oncoimmunology. 2026 Apr 29;15(1):2658916. doi: 10.1080/2162402X.2026.2658916 (PMC13134409; doi:10.1080/2162402X.2026.2658916)
Supplement: Supplementary Material — Supplementary Table S1.xlsx [file KONI_A_2658916_SM1465.xlsx]

## Sheet: Sheet 1
Supplementary table 1 - Gene enrichment analysis of JQ1/IFNγ hits
Cluster	treatment	ID	Description	GeneRatio	BgRatio	RichFactor	FoldEnrichment	zScore	pvalue	p.adjust	qvalue	geneID	Count	geneSymbol
IFNy (41)	IFNy	GO:0019882	antigen processing and presentation	0.195122	117/18888	0.0683761	31.4997	15.4347	1.37063e-10	1.69958e-07	1.1672e-07	3105/3383/3107/10437/1520/5696/5720/5641	8	CTSS/HLA-A/HLA-C/ICAM1/IFI30/LGMN/PSMB8/PSME1
IFNy (41)	IFNy	GO:0009615	response to virus	0.243902	409/18888	0.0244499	11.2636	9.7876	1.25074e-08	6.46037e-06	4.43671e-06	3437/6737/5371/4939/2633/2634/6772/6773/9111/151636	10	DTX3L/GBP1/GBP2/IFIT3/NMI/OAS2/PML/STAT1/STAT2/TRIM21
IFNy (41)	IFNy	GO:0051607	defense response to virus	0.219512	307/18888	0.029316	13.5054	10.3035	1.56299e-08	6.46037e-06	4.43671e-06	3437/6737/5371/4939/2633/2634/6772/6773/151636	9	DTX3L/GBP1/GBP2/IFIT3/OAS2/PML/STAT1/STAT2/TRIM21
IFNy (41)	IFNy	GO:0019884	antigen processing and presentation of exogenous antigen	0.121951	50/18888	0.1	46.0683	14.883	7.38248e-08	2.28857e-05	1.57169e-05	3105/10437/1520/5720/5641	5	CTSS/HLA-A/IFI30/LGMN/PSME1
IFNy (41)	IFNy	GO:0042742	defense response to bacterium	0.195122	330/18888	0.0242424	11.1681	8.69125	4.6127e-07	9.72894e-05	6.68142e-05	3105/4939/2633/2634/840/57674/10133/115361	8	CASP7/GBP1/GBP2/GBP4/HLA-A/OAS2/OPTN/RNF213
IFNy (41)	IFNy	GO:0048002	antigen processing and presentation of peptide antigen	0.121951	72/18888	0.0694444	31.9919	12.2886	4.70755e-07	9.72894e-05	6.68142e-05	3105/3107/10437/1520/5641	5	CTSS/HLA-A/HLA-C/IFI30/LGMN
IFNy (41)	IFNy	GO:0045824	negative regulation of innate immune response	0.121951	88/18888	0.0568182	26.1752	11.0405	1.28499e-06	0.000227626	0.000156324	2/3105/6737/6773/9111	5	A2M/HLA-A/NMI/STAT2/TRIM21
IFNy (41)	IFNy	GO:0045088	regulation of innate immune response	0.195122	440/18888	0.0181818	8.37605	7.30177	3.96062e-06	0.000545685	0.000374753	2/3105/6737/1520/2634/6773/3430/9111	8	A2M/CTSS/GBP2/HLA-A/IFI35/NMI/STAT2/TRIM21
IFNy (41)	IFNy	GO:0034341	response to type II interferon	0.121951	142/18888	0.0352113	16.2212	8.49165	1.3488e-05	0.00152046	0.00104419	6737/2633/2634/6772/115361	5	GBP1/GBP2/GBP4/STAT1/TRIM21
IFNy (41)	IFNy	GO:0042832	defense response to protozoan	0.0731707	27/18888	0.111111	51.187	12.1715	2.67802e-05	0.00276729	0.00190046	2633/2634/115361	3	GBP1/GBP2/GBP4
IFNy (41)	IFNy	GO:0001562	response to protozoan	0.0731707	30/18888	0.1	46.0683	11.5222	3.70041e-05	0.00352962	0.00242399	2633/2634/115361	3	GBP1/GBP2/GBP4
IFNy (41)	IFNy	GO:0002474	antigen processing and presentation of peptide antigen via MHC class I	0.0731707	37/18888	0.0810811	37.3527	10.3234	7.00747e-05	0.00394967	0.00271246	3105/3107/10437	3	HLA-A/HLA-C/IFI30
IFNy (41)	IFNy	GO:0070269	pyroptosis	0.0731707	37/18888	0.0810811	37.3527	10.3234	7.00747e-05	0.00394967	0.00271246	6737/2633/2634	3	GBP1/GBP2/TRIM21
JQ1+IFNy (120)	JQ1+IFNy	GO:0019882	antigen processing and presentation	0.108333	117/18888	0.111111	17.4889	14.3055	5.0252e-13	1.3553e-09	1.05635e-09	3106/3123/972/3105/3383/3107/10437/1520/5696/567/5720/5641/51752	13	B2M/CD74/CTSS/ERAP1/HLA-A/HLA-B/HLA-C/HLA-DRB1/ICAM1/IFI30/LGMN/PSMB8/PSME1
JQ1+IFNy (120)	JQ1+IFNy	GO:0048002	antigen processing and presentation of peptide antigen	0.0833333	72/18888	0.138889	21.8611	14.1809	2.81813e-11	3.80025e-08	2.962e-08	3106/3123/972/3105/3107/10437/1520/567/5641/51752	10	B2M/CD74/CTSS/ERAP1/HLA-A/HLA-B/HLA-C/HLA-DRB1/IFI30/LGMN
JQ1+IFNy (120)	JQ1+IFNy	GO:0045824	negative regulation of innate immune response	0.0833333	88/18888	0.113636	17.8864	12.6958	2.17892e-10	1.95885e-07	1.52677e-07	2/3106/3105/9636/6737/2896/6773/9111/54625/25939	10	A2M/GRN/HLA-A/HLA-B/ISG15/NMI/PARP14/SAMHD1/STAT2/TRIM21
JQ1+IFNy (120)	JQ1+IFNy	GO:0019884	antigen processing and presentation of exogenous antigen	0.0666667	50/18888	0.16	25.184	13.6917	9.00677e-10	5.57267e-07	4.34347e-07	3123/972/3105/10437/1520/567/5720/5641	8	B2M/CD74/CTSS/HLA-A/HLA-DRB1/IFI30/LGMN/PSME1
JQ1+IFNy (120)	JQ1+IFNy	GO:0019883	antigen processing and presentation of endogenous antigen	0.0583333	32/18888	0.21875	34.4312	15.1344	1.03312e-09	5.57267e-07	4.34347e-07	3106/3123/972/3105/3107/567/51752	7	B2M/CD74/ERAP1/HLA-A/HLA-B/HLA-C/HLA-DRB1
JQ1+IFNy (120)	JQ1+IFNy	GO:0045088	regulation of innate immune response	0.141667	440/18888	0.0386364	6.08136	8.62373	2.71159e-09	1.21886e-06	9.50009e-07	10614/23586/2/3106/3105/9636/6737/1520/2896/2634/6773/3430/9111/54625/64135/51752/25939	17	A2M/CTSS/ERAP1/GBP2/GRN/HEXIM1/HLA-A/HLA-B/IFI35/IFIH1/ISG15/NMI/PARP14/RIGI/SAMHD1/STAT2/TRIM21
JQ1+IFNy (120)	JQ1+IFNy	GO:0009615	response to virus	0.133333	409/18888	0.0391198	6.15746	8.43182	6.94066e-09	2.07988e-06	1.62111e-06	3437/23586/9636/3434/6737/5371/2633/2634/6772/6773/1021/10379/9111/151636/64135/25939	16	CDK6/DTX3L/GBP1/GBP2/IFIH1/IFIT1/IFIT3/IRF9/ISG15/NMI/PML/RIGI/SAMHD1/STAT1/STAT2/TRIM21
JQ1+IFNy (120)	JQ1+IFNy	GO:0002483	antigen processing and presentation of endogenous peptide antigen	0.05	25/18888	0.24	37.776	14.7127	9.30274e-09	2.33768e-06	1.82205e-06	3106/3123/3105/3107/567/51752	6	B2M/ERAP1/HLA-A/HLA-B/HLA-C/HLA-DRB1
JQ1+IFNy (120)	JQ1+IFNy	GO:0051607	defense response to virus	0.116667	307/18888	0.0456026	7.17785	8.7264	9.53449e-09	2.33768e-06	1.82205e-06	3437/23586/9636/3434/6737/5371/2633/2634/6772/6773/10379/151636/64135/25939	14	DTX3L/GBP1/GBP2/IFIH1/IFIT1/IFIT3/IRF9/ISG15/PML/RIGI/SAMHD1/STAT1/STAT2/TRIM21
JQ1+IFNy (120)	JQ1+IFNy	GO:0034341	response to type II interferon	0.0833333	142/18888	0.0704225	11.0845	9.64512	2.40682e-08	5.40932e-06	4.21615e-06	2317/972/6737/6672/2633/2634/6772/54625/115361/51667	10	CD74/FLNB/GBP1/GBP2/GBP4/NUB1/PARP14/SP100/STAT1/TRIM21
JQ1+IFNy (120)	JQ1+IFNy	GO:0002474	antigen processing and presentation of peptide antigen via MHC class I	0.05	37/18888	0.162162	25.5243	11.9397	1.14757e-07	1.71944e-05	1.34017e-05	3106/3105/3107/10437/567/51752	6	B2M/ERAP1/HLA-A/HLA-B/HLA-C/IFI30
JQ1+IFNy (120)	JQ1+IFNy	GO:0019885	antigen processing and presentation of endogenous peptide antigen via MHC class I	0.0416667	23/18888	0.217391	34.2174	12.7457	2.92271e-07	4.14871e-05	3.2336e-05	3106/3105/3107/567/51752	5	B2M/ERAP1/HLA-A/HLA-B/HLA-C
JQ1+IFNy (120)	JQ1+IFNy	GO:0060759	regulation of response to cytokine stimulus	0.075	189/18888	0.047619	7.49524	7.17596	3.34411e-06	0.000392133	0.000305638	23586/972/9636/4317/6773/54625/64135/25939/6091	9	CD74/IFIH1/ISG15/MMP8/PARP14/RIGI/ROBO1/SAMHD1/STAT2
JQ1+IFNy (120)	JQ1+IFNy	GO:0002428	antigen processing and presentation of peptide antigen via MHC class Ib	0.0333333	18/18888	0.222222	34.9778	11.5321	4.42579e-06	0.000477454	0.000372139	3106/3105/3107/567	4	B2M/HLA-A/HLA-B/HLA-C
JQ1+IFNy (120)	JQ1+IFNy	GO:0140888	interferon-mediated signaling pathway	0.0583333	108/18888	0.0648148	10.2019	7.66836	5.7482e-06	0.000574181	0.00044753	9636/6672/6772/6773/54625/64135/25939	7	IFIH1/ISG15/PARP14/SAMHD1/SP100/STAT1/STAT2
JQ1+IFNy (120)	JQ1+IFNy	GO:0042742	defense response to bacterium	0.0916667	330/18888	0.0333333	5.24667	6.22304	8.36055e-06	0.0008053	0.00062767	7425/3105/9636/2896/2633/2634/840/79792/57674/10133/115361	11	CASP7/GBP1/GBP2/GBP4/GRN/GSDMD/HLA-A/ISG15/OPTN/RNF213/VGF
JQ1+IFNy (120)	JQ1+IFNy	GO:0060337	type I interferon-mediated signaling pathway	0.05	83/18888	0.0722892	11.3783	7.57691	1.46881e-05	0.00120041	0.000935631	9636/6672/6772/6773/64135/25939	6	IFIH1/ISG15/SAMHD1/SP100/STAT1/STAT2
JQ1+IFNy (120)	JQ1+IFNy	GO:0002475	antigen processing and presentation via MHC class Ib	0.0333333	25/18888	0.16	25.184	9.67511	1.76777e-05	0.00136219	0.00106172	3106/3105/3107/567	4	B2M/HLA-A/HLA-B/HLA-C
JQ1+IFNy (120)	JQ1+IFNy	GO:0070269	pyroptosis	0.0333333	37/18888	0.108108	17.0162	7.79752	8.70189e-05	0.00442811	0.00345137	6737/2633/2634/79792	4	GBP1/GBP2/GSDMD/TRIM21
Up_IFNy-No change-Up_JQ1+IFNy (28)	Up_IFNy-No change-Up_JQ1+IFNy	GO:0060759	regulation of response to cytokine stimulus	0.25	189/18888	0.037037	24.9841	12.7684	8.90804e-09	3.81693e-06	2.27396e-06	23586/972/9636/6773/54625/64135/25939	7	CD74/IFIH1/ISG15/PARP14/RIGI/SAMHD1/STAT2
Up_IFNy-No change-Up_JQ1+IFNy (28)	Up_IFNy-No change-Up_JQ1+IFNy	GO:0140888	interferon-mediated signaling pathway	0.214286	108/18888	0.0555556	37.4762	14.6475	1.03306e-08	3.81693e-06	2.27396e-06	9636/6672/6773/54625/64135/25939	6	IFIH1/ISG15/PARP14/SAMHD1/SP100/STAT2
Up_IFNy-No change-Up_JQ1+IFNy (28)	Up_IFNy-No change-Up_JQ1+IFNy	GO:0051607	defense response to virus	0.285714	307/18888	0.0260586	17.5784	11.2841	1.04193e-08	3.81693e-06	2.27396e-06	3437/23586/9636/5371/6773/10379/64135/25939	8	IFIH1/IFIT3/IRF9/ISG15/PML/RIGI/SAMHD1/STAT2
Up_IFNy-No change-Up_JQ1+IFNy (28)	Up_IFNy-No change-Up_JQ1+IFNy	GO:0019882	antigen processing and presentation	0.214286	117/18888	0.0512821	34.5934	14.0441	1.67332e-08	4.59745e-06	2.73896e-06	972/3383/10437/5720/5641/51752	6	CD74/ERAP1/ICAM1/IFI30/LGMN/PSME1
Up_IFNy-No change-Up_JQ1+IFNy (28)	Up_IFNy-No change-Up_JQ1+IFNy	GO:0009615	response to virus	0.285714	409/18888	0.0195599	13.1946	9.60678	9.60029e-08	2.11014e-05	1.25713e-05	3437/23586/9636/5371/6773/10379/64135/25939	8	IFIH1/IFIT3/IRF9/ISG15/PML/RIGI/SAMHD1/STAT2
Up_IFNy-No change-Up_JQ1+IFNy (28)	Up_IFNy-No change-Up_JQ1+IFNy	GO:0060337	type I interferon-mediated signaling pathway	0.178571	83/18888	0.060241	40.6368	13.9441	1.31655e-07	2.19557e-05	1.30802e-05	9636/6672/6773/64135/25939	5	IFIH1/ISG15/SAMHD1/SP100/STAT2
Up_IFNy-No change-Up_JQ1+IFNy (28)	Up_IFNy-No change-Up_JQ1+IFNy	GO:0019884	antigen processing and presentation of exogenous antigen	0.142857	50/18888	0.08	53.9657	14.4495	8.4879e-07	0.000103647	6.17482e-05	972/10437/5720/5641	4	CD74/IFI30/LGMN/PSME1
Up_IFNy-No change-Up_JQ1+IFNy (28)	Up_IFNy-No change-Up_JQ1+IFNy	GO:0045088	regulation of innate immune response	0.25	440/18888	0.0159091	10.7318	7.95858	2.75137e-06	0.000277397	0.000165261	23586/9636/6773/54625/64135/51752/25939	7	ERAP1/IFIH1/ISG15/PARP14/RIGI/SAMHD1/STAT2
Up_IFNy-No change-Up_JQ1+IFNy (28)	Up_IFNy-No change-Up_JQ1+IFNy	GO:0048002	antigen processing and presentation of peptide antigen	0.142857	72/18888	0.0555556	37.4762	11.9482	3.70777e-06	0.00033957	0.000202301	972/10437/5641/51752	4	CD74/ERAP1/IFI30/LGMN
Up_IFNy-No change-Up_JQ1+IFNy (28)	Up_IFNy-No change-Up_JQ1+IFNy	GO:0045824	negative regulation of innate immune response	0.142857	88/18888	0.0454545	30.6623	10.7463	8.26847e-06	0.000605803	0.000360912	9636/6773/54625/25939	4	ISG15/PARP14/SAMHD1/STAT2
Up_IFNy-No change-Up_JQ1+IFNy (28)	Up_IFNy-No change-Up_JQ1+IFNy	GO:0042742	defense response to bacterium	0.178571	330/18888	0.0151515	10.2208	6.51101	0.000111537	0.00340497	0.00202853	7425/9636/840/57674/10133	5	CASP7/ISG15/OPTN/RNF213/VGF
Up_IFNy-Lowered-Up_JQ1+IFNy (17)	Up_IFNy-Lowered-Up_JQ1+IFNy	GO:0009615	response to virus	0.352941	409/18888	0.0146699	16.2992	9.38854	1.00485e-06	0.000492475	0.000280443	6737/4939/2633/2634/9111/151636	6	DTX3L/GBP1/GBP2/NMI/OAS2/TRIM21
Up_IFNy-Lowered-Up_JQ1+IFNy (17)	Up_IFNy-Lowered-Up_JQ1+IFNy	GO:0042832	defense response to protozoan	0.176471	27/18888	0.111111	123.451	19.1104	1.74783e-06	0.000492475	0.000280443	2633/2634/115361	3	GBP1/GBP2/GBP4
Up_IFNy-Lowered-Up_JQ1+IFNy (17)	Up_IFNy-Lowered-Up_JQ1+IFNy	GO:0001562	response to protozoan	0.176471	30/18888	0.1	111.106	18.1147	2.42201e-06	0.000492475	0.000280443	2633/2634/115361	3	GBP1/GBP2/GBP4
Up_IFNy-Lowered-Up_JQ1+IFNy (17)	Up_IFNy-Lowered-Up_JQ1+IFNy	GO:0070269	pyroptosis	0.176471	37/18888	0.0810811	90.0859	16.2799	4.61721e-06	0.000663379	0.000377765	6737/2633/2634	3	GBP1/GBP2/TRIM21
Up_IFNy-Lowered-Up_JQ1+IFNy (17)	Up_IFNy-Lowered-Up_JQ1+IFNy	GO:0051607	defense response to virus	0.294118	307/18888	0.0162866	18.0954	9.06406	5.78809e-06	0.000663379	0.000377765	6737/4939/2633/2634/151636	5	DTX3L/GBP1/GBP2/OAS2/TRIM21
Up_IFNy-Lowered-Up_JQ1+IFNy (17)	Up_IFNy-Lowered-Up_JQ1+IFNy	GO:0034341	response to type II interferon	0.235294	142/18888	0.028169	31.2974	10.8769	6.75395e-06	0.000663379	0.000377765	6737/2633/2634/115361	4	GBP1/GBP2/GBP4/TRIM21
Up_IFNy-Lowered-Up_JQ1+IFNy (17)	Up_IFNy-Lowered-Up_JQ1+IFNy	GO:0045088	regulation of innate immune response	0.294118	440/18888	0.0113636	12.6257	7.4059	3.29217e-05	0.00200823	0.0011436	6737/1520/2634/3430/9111	5	CTSS/GBP2/IFI35/NMI/TRIM21
Up_IFNy-Lowered-Up_JQ1+IFNy (17)	Up_IFNy-Lowered-Up_JQ1+IFNy	GO:0042742	defense response to bacterium	0.235294	330/18888	0.0121212	13.4674	6.85765	0.000181905	0.00528392	0.00300896	4939/2633/2634/115361	4	GBP1/GBP2/GBP4/OAS2
Down_IFNy-Amplified-Down_JQ1+IFNy (6)	Down_IFNy-Amplified-Down_JQ1+IFNy	GO:0030198	extracellular matrix organization	0.5	332/18888	0.00903614	28.4458	8.99364	0.00010349	0.00468521	0.00176536	1290/4317/84168	3	ANTXR1/COL5A2/MMP8
Down_IFNy-Amplified-Down_JQ1+IFNy (6)	Down_IFNy-Amplified-Down_JQ1+IFNy	GO:0043062	extracellular structure organization	0.5	333/18888	0.00900901	28.3604	8.97938	0.000104419	0.00468521	0.00176536	1290/4317/84168	3	ANTXR1/COL5A2/MMP8
Down_IFNy-Amplified-Down_JQ1+IFNy (6)	Down_IFNy-Amplified-Down_JQ1+IFNy	GO:0045229	external encapsulating structure organization	0.5	334/18888	0.00898204	28.2754	8.96519	0.000105352	0.00468521	0.00176536	1290/4317/84168	3	ANTXR1/COL5A2/MMP8
Up_IFNy-Amplified-Up_JQ1+IFNy (16)	Up_IFNy-Amplified-Up_JQ1+IFNy	GO:0002428	antigen processing and presentation of peptide antigen via MHC class Ib	0.25	18/18888	0.222222	262.333	32.2981	1.04305e-09	4.98579e-07	2.11904e-07	3106/3105/3107/567	4	B2M/HLA-A/HLA-B/HLA-C
Up_IFNy-Amplified-Up_JQ1+IFNy (16)	Up_IFNy-Amplified-Up_JQ1+IFNy	GO:0019885	antigen processing and presentation of endogenous peptide antigen via MHC class I	0.25	23/18888	0.173913	205.304	28.546	3.01071e-09	5.13448e-07	2.18224e-07	3106/3105/3107/567	4	B2M/HLA-A/HLA-B/HLA-C
Up_IFNy-Amplified-Up_JQ1+IFNy (16)	Up_IFNy-Amplified-Up_JQ1+IFNy	GO:0002475	antigen processing and presentation via MHC class Ib	0.25	25/18888	0.16	188.88	27.3702	4.29664e-09	5.13448e-07	2.18224e-07	3106/3105/3107/567	4	B2M/HLA-A/HLA-B/HLA-C
Up_IFNy-Amplified-Up_JQ1+IFNy (16)	Up_IFNy-Amplified-Up_JQ1+IFNy	GO:0002483	antigen processing and presentation of endogenous peptide antigen	0.25	25/18888	0.16	188.88	27.3702	4.29664e-09	5.13448e-07	2.18224e-07	3106/3105/3107/567	4	B2M/HLA-A/HLA-B/HLA-C
Up_IFNy-Amplified-Up_JQ1+IFNy (16)	Up_IFNy-Amplified-Up_JQ1+IFNy	GO:0019883	antigen processing and presentation of endogenous antigen	0.25	32/18888	0.125	147.562	24.1605	1.21706e-08	1.16351e-06	4.9451e-07	3106/3105/3107/567	4	B2M/HLA-A/HLA-B/HLA-C
Up_IFNy-Amplified-Up_JQ1+IFNy (16)	Up_IFNy-Amplified-Up_JQ1+IFNy	GO:0002474	antigen processing and presentation of peptide antigen via MHC class I	0.25	37/18888	0.108108	127.622	22.4478	2.2296e-08	1.77625e-06	7.54934e-07	3106/3105/3107/567	4	B2M/HLA-A/HLA-B/HLA-C
Up_IFNy-Amplified-Up_JQ1+IFNy (16)	Up_IFNy-Amplified-Up_JQ1+IFNy	GO:0048002	antigen processing and presentation of peptide antigen	0.25	72/18888	0.0555556	65.5833	15.9866	3.41173e-07	1.08721e-05	4.6208e-06	3106/3105/3107/567	4	B2M/HLA-A/HLA-B/HLA-C
Up_IFNy-Amplified-Up_JQ1+IFNy (16)	Up_IFNy-Amplified-Up_JQ1+IFNy	GO:0019882	antigen processing and presentation	0.25	117/18888	0.034188	40.359	12.4344	2.40284e-06	5.7428e-05	2.44078e-05	3106/3105/3107/567	4	B2M/HLA-A/HLA-B/HLA-C
Up_IFNy-Amplified-Up_JQ1+IFNy (16)	Up_IFNy-Amplified-Up_JQ1+IFNy	GO:0045824	negative regulation of innate immune response	0.1875	88/18888	0.0340909	40.2443	10.7441	5.23757e-05	0.000673946	0.000286438	2/3106/3105	3	A2M/HLA-A/HLA-B
